# Supplementary material for: Influence of real-world characteristics on outcomes for patients with methicillin-resistant Staphylococcal skin and soft tissue infections: a multi-country medical chart review in Europe
Source: BMC Infect Dis. 2014 Sep 2;14:476. doi: 10.1186/1471-2334-14-476 (PMC4164818; doi:10.1186/1471-2334-14-476)
Supplement: Supplementary file 1 — Additional file 1: Table S1: Results of the final regression models, by outcome. (XLSX 21 KB) [file 12879_2014_3788_MOESM1_ESM.xlsx]

## Sheet: Sheet1
Table 4 Results of the final regression models, by outcome
Level	IV-to-oral antibiotic switch		Length of IV therapy		LOS		ES eligibility	ED eligibility
	(n = 1425)		(n = 1508)		(n = 1542)		(n = 1542)	(n = 1542)
	OR (95% CI)		β (SE)		β (SE)		OR (95% CI)	OR (95% CI)
Intercept	–		5.98 (1.71)***		24.72 (2.47)***
Patient baseline characteristics
Country (vs Ireland/United Kingdom)
Austria	0.17 (0.04–0.76)*		2.74 (1.49)		2.48 (2.64)		1.04 (0.50–2.17)	1.13 (0.56–2.28)
Czech Republic	0.38 (0.10–1.50)		–1.19 (1.67)		1.89 (2.97)		0.91 (0.38–2.17)	2.18 (1.01–4.67)*
France	1.44 (0.81–2.57)		4.24 (0.93)***		6.23 (1.66)***		0.98 (0.62–1.54)	1.08 (0.69–1.68)
Germany	0.40 (0.21–0.78)**		4.16 (0.97)***		4.28 (1.74)*		2.47 (1.55–3.92)***	2.05 (1.30–3.24)**
Greece	0.05 (0.01–0.18)***		2.53 (1.14)*		1.25 (2.03)		3.30 (1.99–5.48)***	1.39 (0.84–2.30)
Italy	0.23 (0.10–0.55)***		2.91 (1.04)**		4.69 (1.87)*		1.03 (0.62–1.71)	1.32 (0.81–2.16)
Poland	0.19 (0.04–0.90)*		7.65 (1.69)***		5.97 (2.93)*		1.76 (0.80–3.88)	1.23 (0.56–2.72)
Portugal	0.16 (0.06–0.40)***		4.41 (1.18)***		4.46 (2.12)*		1.75 (1.04–2.95)*	1.67 (0.99–2.83)
Slovakia	0.67 (0.23–1.93)		5.29 (1.83)**		3.32 (3.14)		0.55 (0.20–1.46)	0.29 (0.10–0.82)*
Spain	0.90 (0.49–1.65)		3.10 (1.01)**		5.26 (1.81)**		0.99 (0.60–1.64)	1.25 (0.78–2.01)
IV drug abuse	0.72 (0.38–1.34)		2.78 (0.88)**		4.95 (1.72)**		1.28 (0.84–1.95)	0.90 (0.57–1.41)
Patient living arrangements (vs at home with caregiver)
Alone without caregiver					–1.03 (1.01)			1.33 (1.03–1.72)*
Long-term care/nursing home					0.92 (1.56)			1.09 (0.71–1.69)
Other					–3.76 (2.58)			1.18 (0.60–2.31)
Unknown/undocumented					4.21 (2.23)			0.97 (0.53–1.78)
CCI (continuous)	0.96 (0.89–1.04)		0.27 (0.12)*		0.44 (0.21)*		1.00 (0.94–1.06)	1.02 (0.96–1.07)
Dementia							0.46 (0.28–0.76)**	0.50 (0.30–0.83)**
Any MRSA colonization before admission	1.77 (1.13–2.77)*
Not reported/unknown	1.78 (1.19–2.67)**
Infection characteristics
cSSTI type (vs deep/extensive cellulitis)
Infected ulcer	0.69 (0.42–1.13)		–1.03 (0.69)		–2.30 (1.23)		0.80 (0.57–1.13)	0.78 (0.56–1.07)
Major abscess	1.20 (0.72–2.01)		–0.94 (0.77)		–1.15 (1.37)		0.95 (0.65–1.37)	1.12 (0.79–1.60)
Surgical site infection or posttraumatic wound	1.26 (0.77–2.07)		–1.39 (0.70)*		–2.07 (1.24)		1.02 (0.73–1.43)	1.09 (0.79–1.50)
Other (including infected burn)	0.37 (0.12–1.14)		–0.03 (1.15)		2.07 (2.07)		0.71 (0.40–1.25)	1.15 (0.68–1.95)
cSSTI location (vs torso/abdomen)
Head/skull/neck	1.02 (0.41–2.53)		–1.39 (1.24)		–2.85 (2.21)		1.27 (0.71–2.28)	1.62 (0.92–2.84)
Lower extremity	1.41 (0.91–2.19)		0.67 (0.60)		0.09 (1.06)		1.07 (0.80–1.43)	1.23 (0.93–1.62)
Upper extremity	1.90 (1.09–3.33)*		–1.62 (0.80)*		–4.97 (1.43)***		1.20 (0.81–1.77)	1.11 (0.77–1.62)
Hospital-acquired or healthcare-associated infection	0.96 (0.63–1.46)		0.32 (0.61)		–1.21 (1.15)		1.75 (1.30–2.37)***	1.69 (1.25–2.27)***
Unknown/undocumented	0.98 (0.60–1.59)		–2.40 (0.68)***		–2.21 (1.20)		0.72 (0.51–1.02)	0.90 (0.65–1.24)
Days to first MRSA culture (vs on or before cSSTI index date)
1–2 days post cSSTI index date	1.30 (0.85–2.01)		0.61 (0.71)		Collapsedb		0.79 (0.57–1.10)	1.15 (0.83–1.59)
≥3 days post cSSTI index date	1.19 (0.55–2.56)		1.20 (1.13)		3.48 (1.95)		0.63 (0.38–1.07)	1.21 (0.74–2.00)
No MRSA culture documented	0.66 (0.35–1.23)		–0.95 (0.77)		–0.38 (1.34)		0.46 (0.30–0.69)***	0.58 (0.40–0.85)**
Days from admission to cSSTI index date (vs cSSTI at admission)
1–3 days after admission			–0.43 (0.91)		–3.06 (1.62)		0.72 (0.36–1.46)	0.54 (0.27–1.07)
≥4 days after admission			1.13 (0.64)		5.57 (1.13)***		0.47 (0.32–0.70)*	0.55 (0.38–0.79)
Treatment characteristics
MRSA-targeted therapy patterns (vs IV-only)
IV-to-oral antibiotic switch	–		–5.19 (0.74)***		–1.86 (1.32)		0.49 (0.33–0.72)***	1.40 (1.00–1.96)
Discharged on OPAT	–		–2.64 (1.59)		–6.92 (2.85)*		1.92 (0.92–4.01)	0.87 (0.42–1.82)
Other inpatient treatment pattern (e.g. IV/oral combinations)	–		1.66 (1.36)		2.64 (2.44)		0.72 (0.36–1.44)	0.62 (0.31–1.25)
No MRSA-active antibiotic	–		–		–7.52 (2.98)*		0.00 (0.00–999)	1.08 (0.45–2.60)
Initial antibiotic therapy was MRSA active (vs was not MRSA active)	0.41 (0.24 - 0.70)**		5.84 (1.01)***
Time to initiating MRSA-active therapy (vs on or before cSSTI index date)
1–2 days post cSSTI index date			–1.34 (0.39)***		–2.03 (0.66)**			1.20 (0.92–1.56)**
≥3 days post cSSTI index date			2.20 (0.53)***		4.18 (0.80)***			0.71 (0.51–0.99)**
Physician specialty (vs GP)a
IM	2.26 (1.43–3.56)***		1.18 (0.64)		2.86 (1.13)*
Infectious disease	3.01 (1.88–4.82)***		2.39 (0.73)**		1.28 (1.30)
Infectious disease and surgeon	1.21 (0.22–6.62)		4.73 (2.66)		1.97 (4.79)
Other	1.42 (0.53–3.83)		0.50 (1.26)		2.00 (2.22)
Surgeon	1.31 (0.70–2.45)		2.73 (0.87)**		5.78 (1.55)***
Any surgical procedures for cSSTI	1.46 (1.00–2.12)*		0.81 (0.54)		1.80 (0.96)		1.13 (0.87–1.45)	1.04 (0.82–1.32)
Complications
SAE					0.87 (0.84)
Severe sepsis			1.93 (0.32)***		2.32 (0.59)***
Superinfection					3.32 (0.95)***
Developed IV line infection							0.19 (0.06–0.56)**
Hospital characteristics
Overall hospital beds (vs ≥1000)
10–249	2.37 (1.45–3.88)***		–2.17 (0.77)**		–2.17 (1.37)
250–499	1.13 (0.70–1.83)		0.36 (0.70)		0.82 (1.25)
500–999	1.06 (0.65–1.71)		–0.64 (0.64)		–0.93 (1.14)
Hospital had an IV-to-oral antibiotic switch protocol			0.88 (0.61)		–2.13 (1.08)*			0.58 (0.43–0.80)***
Hospital had an ED protocol (IV-to-oral antibiotic switch or OPAT)								1.86 (1.31–2.64)***
*p < 0.05; **p < 0.01; ***p < 0.001. aDischarge physician specialty was used as a proxy for treating physician specialty. bBased on statistical fit and discussion with clinical experts; for LOS the first 2 categories of days to first MRSA culture were collapsed for the model of LOS. Abbreviations: CCI, Charlson comorbidity index; CI, confidence interval; cSSTI, complicated skin and soft tissue in…
